# Supplementary material for: Paediatric hospitalizations over three waves of COVID-19 (February 2020 to May 2021) in Italy: determinants and rates
Source: PeerJ. 2023 Jun 23;11:e15492. doi: 10.7717/peerj.15492 (PMC10292193; doi:10.7717/peerj.15492)
Supplement: Supplemental Information 1 [file peerj-11-15492-s001.xls]

## Sheet: #LN00126
Year	Kind of admission	Provenience	Destination of discharge	Age group	Nationality	SEX	Kind of admission	Lenght of Stay
								Lenght of Stay
2021	Public	ED	Other Hospital	12-17	Italy	1	Ordinary	1
2021	Public	ED	Other Hospital	12-17	Italy	1	Ordinary	2
2021	Public	General practitioner	Home	5-11	Extra EU countries	2	Ordinary	6
2021	Public	General practitioner	Home	0-4	Extra EU countries	2	Ordinary	6
2021	Public	Other Hospital	Home	12-17	Italy	1	Ordinary	4
2021	Public	General practitioner	Home	0-4	Italy	1	Ordinary	4
2021	Public	Other Hospital	Home	12-17	Italy	1	Ordinary	4
2021	Public	General practitioner	Home	0-4	Italy	1	Ordinary	4
2021	Public	General practitioner	Home	5-11	Italy	1	Ordinary	2
2021	Public	Other Hospital	Home	5-11	Italy	1	Ordinary	5
2021	Public	Other Hospital	Home	5-11	Italy	1	Ordinary	7
2021	Public	General practitioner	Home	0-4	Italy	1	Ordinary	6
2021	Public	General practitioner	Home	0-4	Italy	2	Ordinary	5
2021	Public	General practitioner	Home	0-4	Italy	2	Ordinary	4
2021	Public	Other Hospital	Home	0-4	Italy	2	Ordinary	4
2021	Public	Other Hospital	Home	5-11	Italy	2	Ordinary	3
2021	Public	General practitioner	Home	0-4	Italy	1	Ordinary	4
2021	Public	General practitioner	Home	0-4	Italy	1	Ordinary	3
2021	Public	Other Hospital	Home	12-17	Italy	1	Ordinary	0
2021	Public	Other Hospital	Home	0-4	Italy	2	Ordinary	6
2021	Public	General practitioner	Home	0-4	Italy	1	Ordinary	3
2021	Public	General practitioner	Home	0-4	Extra EU countries	2	Ordinary	3
2021	Public	General practitioner	Home	0-4	Italy	2	Ordinary	3
2021	Public	Other Hospital	Home	12-17	Italy	1	Ordinary	5
2021	Public	General practitioner	Home	0-4	Italy	2	Ordinary	5
2021	Public	Other Hospital	Home	0-4	Italy	1	Ordinary	3
2021	Public	Other Hospital	Home	0-4	Italy	2	Ordinary	3
2021	Public	Other Hospital	Home	0-4	Italy	1	Ordinary	4
2021	Public	Other Hospital	Home	0-4	Italy	2	Ordinary	3
2021	Public	Other Hospital	Home	0-4	Italy	2	Ordinary	6
2021	Public	Other Hospital	Home	12-17	Italy	1	Ordinary	8
2021	Public	Other Hospital	Home	5-11	Italy	1	Ordinary	7
2021	Public	Other Hospital	Home	0-4	Italy	2	Ordinary	2
2021	Public	General practitioner	Home	0-4	Italy	1	Ordinary	3
2021	Public	Other Hospital	Home	0-4	Italy	1	Ordinary	0
2021	Public	ED	Home	0-4	Italy	2	Ordinary	3
2021	Public	ED	Home	0-4	Italy	1	Ordinary	2
2021	Public	ED	Other Hospital	0-4	Italy	1	Ordinary	2
2021	Public	ED	Other Hospital	5-11	Italy	1	Ordinary	1
2021	Public	ED	Other Hospital	5-11	Italy	2	Ordinary	1
2021	Public	ED	Home	0-4	Italy	2	Ordinary	1
2021	Public	ED	Home	12-17	Italy	1	Ordinary	4
2021	Public	ED	Home	0-4	Italy	1	Ordinary	2
2021	Public	ED	Home	5-11	Extra EU countries	1	Ordinary	2
2021	Public	ED	Home	0-4	Italy	1	Ordinary	4
2021	Public	ED	Home	0-4	Italy	1	Ordinary	1
2021	Public	ED	Home	5-11	EU countries	2	Ordinary	4
2021	Public	ED	Other Hospital	0-4	Italy	1	Ordinary	0
2021	Public	ED	Home	5-11	Italy	2	Ordinary	4
2021	Public	ED	Home	0-4	Italy	1	Ordinary	2
2021	Public	ED	Home	12-17	Italy	2	Ordinary	2
2021	Public	ED	Home	0-4	Italy	1	Ordinary	2
2021	Public	ED	Home	0-4	Italy	1	Ordinary	4
2021	Public	ED	Home	12-17	Italy	2	Ordinary	3
2021	Public	Other ward	Home	0-4	Italy	1	Ordinary	10
2021	Public	ED	Home	12-17	Italy	2	Ordinary	14
2021	Public	ED	Home	0-4	Italy	1	Ordinary	2
2021	Public	ED	Home	12-17	Italy	2	Ordinary	9
2021	Public	Other Hospital	Home	12-17	Extra EU countries	2	Ordinary	5
2021	Public	ED	Home	0-4	Italy	2	Ordinary	3
2021	Public	ED	Home	0-4	Italy	2	Ordinary	2
2021	Public	Other Hospital	Home	5-11	Italy	1	Ordinary	8
2021	Public	ED	Home	0-4	Extra EU countries	2	Ordinary	3
2021	Public	ED	Home	0-4	Italy	2	Ordinary	3
2021	Public	ED	Home	0-4	Italy	2	Ordinary	5
2021	Public	Other	Home	0-4	Italy	1	Ordinary	11
2021	Public	ED	Home	0-4	Italy	2	Ordinary	6
2021	Public	ED	Home	0-4	Italy	2	Ordinary	5
2021	Public	ED	Home	0-4	Italy	1	Ordinary	5
2021	Public	ED	Home	12-17	Italy	1	Ordinary	12
2021	Public	ED	Home	5-11	Italy	1	Ordinary	4
2021	Public	ED	Home	5-11	Italy	1	Ordinary	16
2021	Public	ED	Home	12-17	Italy	2	Ordinary	12
2021	Public	Other Hospital	Home	0-4	Italy	1	Ordinary	8
2021	Public	ED	Home	0-4	Italy	1	Ordinary	5
2021	Public	ED	Home	12-17	Italy	1	Ordinary	4
2021	Public	ED	Home	0-4	Italy	1	Ordinary	5
2021	Public	ED	Other Hospital	0-4	Italy	2	Ordinary	3
2021	Public	ED	Home	12-17	Italy	1	Ordinary	3
2021	Public	ED	Other Hospital	0-4	Italy	1	Ordinary	8
2021	Public	Other ward	Home	0-4	Extra EU countries	2	Ordinary	2
2021	Public	Other ward	Home	12-17	Italy	2	Ordinary	2
2021	Public	ED	Home	0-4	Italy	2	Ordinary	1
2021	Public	ED	Home	0-4	Italy	2	Ordinary	4
2021	Public	ED	Home	0-4	Italy	2	Ordinary	5
2021	Public	ED	Home	12-17	Italy	2	Ordinary	1
2021	Public	Other ward	Home	0-4	EU countries	2	Ordinary	4
2021	Public	ED	Home	0-4	Italy	1	Ordinary	4
2021	Public	ED	Home	0-4	Italy	1	Ordinary	3
2021	Public	ED	Home	12-17	Italy	1	Ordinary	9
2021	Public	Other Hospital	Home	5-11	EU countries	2	Ordinary	2
2021	Public	Other Hospital	Home	0-4	EU countries	1	Ordinary	11
2021	Public	Other Hospital	Home	0-4	Italy	1	Ordinary	5
2021	Public	General practitioner	Home	5-11	Italy	1	Ordinary	3
2021	Public	Other Hospital	Home	0-4	Italy	1	Ordinary	6
2021	Public	Other Hospital	Home	12-17	Italy	1	Ordinary	2
2021	Public	General practitioner	Home	12-17	Italy	1	Ordinary	3
2021	Public	General practitioner	Home	5-11	Italy	1	Ordinary	2
2021	Public	General practitioner	Home	0-4	EU countries	1	Ordinary	2
2021	Public	Other Hospital	Home	5-11	Italy	2	Ordinary	2
2021	Public	General practitioner	Home	0-4	Italy	1	Ordinary	3
2021	Public	General practitioner	Home	5-11	Italy	1	Ordinary	2
2021	Public	Other Hospital	Home	0-4	Italy	2	Ordinary	2
2021	Public	ED	Home	5-11	Extra EU countries	1	Ordinary	3
2021	Public	ED	Other Hospital	12-17	Extra EU countries	2	Ordinary	1
2021	Public	ED	Home	12-17	Italy	2	Ordinary	3
2021	Public	ED	Home	0-4	Extra EU countries	1	Ordinary	5
2021	Public	ED	Home	12-17	Italy	2	Ordinary	1
2021	Public	Other	Home	5-11	Extra EU countries	1	Ordinary	6
2021	Public	Other ward	Home	12-17	Italy	2	Ordinary	0
2021	Public	ED	Home	12-17	Extra EU countries	1	Ordinary	5
2021	Public	Other ward	Home	0-4	Italy	1	Ordinary	7
2021	Public	General practitioner	Other Hospital	5-11	Italy	1	Ordinary	1
2021	Public	Other ward	Home	0-4	Italy	1	Ordinary	4
2021	Public	ED	Home	12-17	Italy	2	Ordinary	1
2021	Public	ED	Home	0-4	Italy	1	Ordinary	2
2021	Public	ED	Other Hospital	12-17	Italy	2	Ordinary	2
2021	Public	ED	Home	0-4	Italy	2	Ordinary	1
2021	Public	ED	Home	5-11	Italy	1	Ordinary	3
2021	Public	ED	Home	0-4	Italy	2	Ordinary	3
2021	Public	ED	Home	0-4	Italy	2	Ordinary	6
2021	Public	ED	Home	5-11	Italy	1	Ordinary	1
2021	Public	ED	Home	0-4	EU countries	1	Ordinary	6
2021	Public	ED	Home	0-4	Italy	1	Ordinary	3
2021	Public	ED	Home	12-17	Italy	1	Ordinary	3
2021	Public	ED	Home	0-4	EU countries	2	Ordinary	3
2021	Public	ED	Home	0-4	Italy	2	Ordinary	2
2021	Public	ED	Home	0-4	Extra EU countries	1	Ordinary	2
2021	Public	ED	Home	0-4	Italy	1	Ordinary	2
2021	Public	Other Hospital	Home	0-4	Italy	2	Ordinary	3
2021	Public	ED	Home	0-4	Italy	1	Ordinary	2
2021	Public	ED	Home	5-11	Extra EU countries	2	Ordinary	4
2021	Public	Other Hospital	Home	0-4	Extra EU countries	1	Ordinary	3
2021	Public	ED	Home	12-17	Italy	1	Ordinary	16
2021	Public	ED	Home	12-17	Extra EU countries	1	Ordinary	3
2021	Public	ED	Home	0-4	Extra EU countries	1	Ordinary	1
2021	Public	ED	Home	5-11	Italy	2	Ordinary	0
2021	Public	ED	Other Hospital	0-4	EU countries	2	Ordinary	1
2021	Public	ED	Other Hospital	5-11	Extra EU countries	1	Ordinary	1
2021	Public	ED	Other Hospital	0-4	Italy	2	Ordinary	0
2021	Public	ED	Home	0-4	EU countries	1	Ordinary	7
2021	Public	General practitioner	Home	5-11	Italy	2	Ordinary	1
2021	Public	ED	Home	0-4	Italy	1	Ordinary	9
2021	Public	ED	Home	5-11	Italy	1	Ordinary	7
2021	Public	ED	Home	12-17	Extra EU countries	2	Ordinary	1
2021	Public	ED	Home	0-4	Italy	1	Ordinary	4
2021	Public	ED	Home	0-4	Extra EU countries	1	Ordinary	9
2021	Public	Other ward	Home	0-4	Italy	2	Ordinary	8
2021	Public	ED	Home	12-17	Italy	1	Ordinary	6
2021	Public	ED	Home	5-11	Italy	2	Ordinary	3
2021	Public	ED	Home	12-17	Italy	1	Ordinary	0
2021	Public	ED	Home	0-4	Italy	2	Ordinary	2
2021	Public	ED	Home	0-4	Italy	1	Ordinary	2
2021	Public	ED	Home	0-4	Italy	2	Ordinary	2
2021	Public	Other ward	Home	0-4	Italy	2	Ordinary	3
2021	Public	ED	Home	12-17	Italy	1	Ordinary	13
2021	Public	Other Hospital	Other Hospital	12-17	Extra EU countries	2	Ordinary	15
2021	Public	ED	Home	0-4	Italy	1	Ordinary	7
2021	Public	ED	Home	5-11	Italy	2	Ordinary	13
2021	Public	Other Hospital	Home	0-4	Italy	2	Ordinary	8
2021	Public	Other Hospital	Home	5-11	Extra EU countries	1	Ordinary	16
2021	Public	Other Hospital	Home	0-4	Italy	1	Ordinary	6
2021	Public	ED	Home	5-11	Italy	1	Ordinary	16
2021	Public	ED	Home	0-4	Italy	2	Ordinary	3
2021	Public	ED	Home	5-11	Italy	1	Ordinary	13
2021	Public	ED	Home	5-11	Italy	1	Ordinary	12
2021	Public	ED	Home	5-11	Extra EU countries	1	Ordinary	5
2021	Public	Other Hospital	Home	0-4	EU countries	2	Ordinary	11
2021	Public	ED	Home	0-4	Italy	1	Ordinary	8
2021	Public	Other Hospital	Home	12-17	Italy	2	Ordinary	16
2021	Public	Other Hospital	Home	0-4	Italy	1	Ordinary	5
2021	Public	Other Hospital	Home	5-11	Italy	1	Ordinary	11
2021	Public	ED	Home	5-11	EU countries	1	Ordinary	4
2021	Public	ED	Home	0-4	Italy	1	Ordinary	4
2021	Public	ED	Home	5-11	Italy	2	Ordinary	8
2021	Public	ED	Home	0-4	Italy	1	Ordinary	11
2021	Public	Other	Home	12-17	Italy	2	Ordinary	14
2021	Public	ED	Home	12-17	Italy	1	Ordinary	3
2021	Public	ED	Home	5-11	Italy	1	Ordinary	13
2021	Public	Other	Home	12-17	Extra EU countries	2	Ordinary	17
2021	Public	ED	Home	0-4	Extra EU countries	2	Ordinary	4
2021	Public	ED	Home	12-17	Italy	1	Ordinary	4
2021	Public	ED	Home	0-4	Extra EU countries	1	Ordinary	9
2021	Public	ED	Home	0-4	Italy	1	Ordinary	22
2021	Public	ED	Home	12-17	Italy	1	Ordinary	6
2021	Public	ED	Home	0-4	Italy	1	Ordinary	6
2021	Public	ED	Home	0-4	Italy	1	Ordinary	11
2021	Public	Other	Home	12-17	Extra EU countries	2	Ordinary	5
2021	Public	ED	Home	0-4	Italy	1	Ordinary	4
2021	Public	ED	Dead	5-11	EU countries	1	Ordinary	1
2021	Public	ED	Home	0-4	Italy	1	Ordinary	2
2021	Public	ED	Home	0-4	Italy	2	Ordinary	3
2021	Public	Other Hospital	Home	12-17	Italy	1	Ordinary	9
2021	Public	Other Hospital	Home	0-4	Italy	2	Ordinary	12
2021	Public	Other Hospital	Home	0-4	Italy	1	Ordinary	3
2021	Public	ED	Home	0-4	Extra EU countries	1	Ordinary	48
2020	Public	ED	Home	5-11	Italy	1	Ordinary	3
2020	Public	Other ward	Home	5-11	Italy	1	Ordinary	1
2020	Public	Other	Home	5-11	Italy	2	Ordinary	7
2020	Public	ED	Home	12-17	Italy	1	Ordinary	3
2020	Public	Other Hospital	Home	12-17	Italy	1	Ordinary	3
2020	Public	ED	Home	12-17	Italy	2	Ordinary	8
2020	Public	ED	Home	12-17	Italy	2	Ordinary	3
2020	Public	General practitioner	Home	12-17	Italy	2	Ordinary	6
2020	Public	ED	Home	12-17	Italy	2	Ordinary	2
2020	Public	Other	Home	12-17	Extra EU countries	2	Ordinary	15
2020	Public	ED	Home	12-17	Italy	1	Ordinary	20
2020	Public	ED	Home	5-11	Italy	1	Ordinary	4
2020	Public	ED	Other Hospital	12-17	Extra EU countries	2	Ordinary	1
2020	Public	Other	Home	12-17	Extra EU countries	2	Ordinary	3
2020	Public	General practitioner	Home	12-17	Italy	2	Ordinary	0
2020	Public	Other	Home	12-17	Italy	1	Ordinary	10
2020	Public	Other	Home	12-17	Italy	1	Ordinary	4
2020	Public	ED	Home	5-11	Italy	1	Ordinary	1
2020	Public	ED	Home	12-17	Italy	1	Ordinary	11
2020	Public	General practitioner	Other Hospital	12-17	Italy	1	Ordinary	1
2020	Public	ED	Home	12-17	EU countries	2	Ordinary	2
2020	Public	ED	Home	12-17	Italy	2	Ordinary	4
2020	Public	ED	Home	12-17	Italy	1	Ordinary	2
2020	Public	ED	Home	12-17	Italy	2	Ordinary	3
2020	Public	ED	Home	12-17	Italy	2	Ordinary	27
2020	Public	ED	Home	12-17	Italy	2	Ordinary	4
2020	Public	ED	Dead	12-17	Italy	1	Ordinary	7
2020	Public	ED	Home	12-17	Italy	1	Ordinary	10
2020	Public	ED	Home	12-17	Italy	1	Ordinary	7
2020	Public	Other Hospital	Dead	12-17	Italy	1	Ordinary	4
2020	Public	Other Hospital	Home	12-17	Italy	1	Ordinary	20
2020	Public	ED	Home	5-11	Italy	2	Ordinary	13
2020	Public	ED	Home	12-17	Italy	1	Ordinary	2
2020	Public	ED	Other Hospital	12-17	Italy	1	Ordinary	11
2020	Public	ED	Home	12-17	Italy	2	Ordinary	3
2020	Public	Other ward	Home	12-17	Italy	2	Ordinary	0
2020	Public	Other ward	Home	12-17	Italy	2	Ordinary	0
2020	Public	ED	Home	12-17	Italy	1	Ordinary	5
2020	Public	Other	Home	5-11	Italy	1	Ordinary	2
2020	Public	ED	Home	5-11	Extra EU countries	1	Ordinary	17
2020	Public	ED	Home	5-11	Italy	2	Ordinary	2
2020	Public	ED	Home	12-17	Italy	1	Ordinary	4
2020	Public	ED	Home	12-17	Italy	1	Ordinary	9
2020	Public	ED	Home	12-17	Italy	2	Ordinary	3
2020	Public	ED	Home	5-11	Italy	2	Ordinary	2
2020	Public	Other Hospital	Home	5-11	Italy	2	Ordinary	6
2020	Public	Other	Home	5-11	Italy	1	Ordinary	3
2020	Public	ED	Home	5-11	Italy	1	Ordinary	4
2020	Public	General practitioner	Other Hospital	12-17	Italy	2	Ordinary	0
2020	Public	ED	Home	12-17	Italy	1	Ordinary	5
2020	Public	ED	Home	12-17	Italy	2	Ordinary	1
2020	Public	Other Hospital	Home	12-17	Italy	1	Ordinary	9
2020	Public	Other Hospital	Other Hospital	12-17	Italy	1	Ordinary	0
2020	Public	Other Hospital	Home	12-17	Italy	1	Ordinary	31
2020	Public	ED	Home	5-11	Italy	2	Ordinary	11
2020	Public	ED	Home	5-11	Italy	2	Ordinary	6
2020	Public	ED	Home	12-17	Italy	1	Ordinary	5
2020	Public	ED	Home	12-17	Italy	2	Ordinary	2
2020	Public	ED	Home	5-11	Italy	1	Ordinary	9
2020	Public	ED	Home	5-11	Extra EU countries	1	Ordinary	4
2020	Public	Other	Home	5-11	Italy	1	Ordinary	2
2020	Public	ED	Home	5-11	EU countries	1	Ordinary	2
2020	Public	ED	Home	5-11	Italy	1	Ordinary	19
2020	Public	ED	Home	5-11	Italy	1	Ordinary	2
2020	Public	ED	Home	5-11	Italy	2	Ordinary	10
2020	Public	ED	Home	5-11	Italy	1	Ordinary	2
2020	Public	ED	Home	5-11	Italy	2	Ordinary	5
2020	Public	ED	Home	5-11	Italy	2	Ordinary	12
2020	Public	ED	Home	5-11	EU countries	2	Ordinary	6
2020	Public	Other Hospital	Other Hospital	5-11	Extra EU countries	2	Ordinary	1
2020	Public	ED	Home	5-11	Extra EU countries	2	Ordinary	32
2020	Public	ED	Home	5-11	Italy	1	Ordinary	5
2020	Public	Other Hospital	Home	5-11	Italy	1	Ordinary	11
2020	Public	ED	Home	5-11	Italy	2	Ordinary	2
2020	Public	ED	Home	5-11	Italy	1	Ordinary	3
2020	Public	ED	Home	5-11	Italy	1	Ordinary	6
2020	Public	ED	Home	5-11	Italy	1	Ordinary	10
2020	Public	ED	Home	5-11	Italy	1	Ordinary	5
2020	Public	ED	Home	5-11	EU countries	2	Ordinary	4
2020	Public	ED	Home	5-11	EU countries	2	Ordinary	3
2020	Public	ED	Home	5-11	Italy	1	Ordinary	3
2020	Public	ED	Home	5-11	Italy	1	Ordinary	5
2020	Public	ED	Other Hospital	5-11	Italy	2	Ordinary	0
2020	Public	ED	Home	5-11	Italy	1	Ordinary	2
2020	Public	ED	Home	5-11	Italy	2	Ordinary	2
2020	Public	ED	Home	5-11	Italy	1	Ordinary	3
2020	Public	ED	Home	0-4	Italy	1	Ordinary	2
2020	Public	ED	Home	0-4	Extra EU countries	1	Ordinary	1
2020	Public	General practitioner	Home	0-4	Italy	1	Ordinary	7
2020	Public	ED	Home	0-4	Italy	1	Ordinary	4
2020	Public	ED	Home	0-4	EU countries	1	Ordinary	2
2020	Public	Other Hospital	Home	5-11	Italy	2	Ordinary	4
2020	Public	ED	Home	0-4	Italy	1	Ordinary	12
2020	Public	ED	Other Hospital	0-4	Extra EU countries	2	Ordinary	1
2020	Public	Other Hospital	Home	0-4	Extra EU countries	2	Ordinary	10
2020	Public	Other ward	Home	0-4	Italy	2	Ordinary	1
2020	Public	ED	Home	0-4	Extra EU countries	2	Ordinary	2
2020	Public	ED	Home	0-4	Italy	1	Ordinary	2
2020	Public	ED	Home	0-4	Italy	1	Ordinary	2
2020	Public	ED	Home	0-4	Extra EU countries	1	Ordinary	14
2020	Public	ED	Home	0-4	Italy	1	Ordinary	3
2020	Public	ED	Home	0-4	Italy	2	Ordinary	2
2020	Public	ED	Home	0-4	Extra EU countries	2	Ordinary	18
2020	Public	Other	Home	0-4	Extra EU countries	1	Ordinary	4
2020	Public	ED	Home	0-4	Extra EU countries	1	Ordinary	5
2020	Public	ED	Home	0-4	Italy	2	Ordinary	2
2020	Public	ED	Home	0-4	Italy	1	Ordinary	2
2020	Public	Other Hospital	Home	0-4	Italy	1	Ordinary	29
2020	Public	ED	Home	0-4	Italy	1	Ordinary	4
2020	Public	Other Hospital	Home	0-4	Italy	1	Ordinary	5
2020	Public	ED	Home	0-4	Extra EU countries	1	Ordinary	2
2020	Public	ED	Home	0-4	EU countries	2	Ordinary	12
2020	Public	ED	Home	0-4	Italy	1	Ordinary	3
2020	Public	ED	Home	0-4	Italy	1	Ordinary	3
2020	Public	ED	Home	0-4	Italy	1	Ordinary	10
2020	Public	Other	Home	0-4	Extra EU countries	1	Ordinary	3
2020	Public	ED	Home	0-4	Italy	2	Ordinary	6
2020	Public	Other Hospital	Home	0-4	Extra EU countries	2	Ordinary	3
2020	Public	ED	Home	0-4	Italy	1	Ordinary	2
2020	Public	ED	Home	0-4	Italy	1	Ordinary	2
2020	Public	ED	Home	0-4	Italy	1	Ordinary	2
2020	Public	ED	Home	0-4	Italy	1	Ordinary	2
2020	Public	ED	Home	12-17	Extra EU countries	1	Ordinary	14
2020	Public	ED	Home	0-4	Italy	1	Ordinary	9
2020	Public	ED	Home	0-4	Italy	2	Ordinary	2
2020	Public	ED	Home	0-4	EU countries	2	Ordinary	2
2020	Public	ED	Home	0-4	Italy	1	Ordinary	8
2020	Public	General practitioner	Home	0-4	Italy	1	Ordinary	2
2020	Public	ED	Home	0-4	Extra EU countries	1	Ordinary	6
2020	Public	ED	Home	0-4	Italy	1	Ordinary	4
2020	Public	Other Hospital	Home	0-4	EU countries	1	Ordinary	7
2020	Public	ED	Home	0-4	Italy	2	Ordinary	2
2020	Public	ED	Home	0-4	Italy	2	Ordinary	3
2020	Public	Other	Home	0-4	Italy	2	Ordinary	3
2020	Public	ED	Home	0-4	Extra EU countries	1	Ordinary	1
2020	Public	ED	Home	0-4	EU countries	1	Ordinary	4
2020	Public	ED	Home	0-4	Extra EU countries	1	Ordinary	3
2020	Public	General practitioner	Home	0-4	Italy	2	Ordinary	1
2020	Public	ED	Home	5-11	EU countries	2	Ordinary	7
2020	Public	Other	Home	0-4	Italy	1	Ordinary	2
2020	Public	Other	Home	0-4	EU countries	1	Ordinary	10
2020	Public	ED	Home	0-4	Extra EU countries	1	Ordinary	6
2020	Public	ED	Home	0-4	Italy	1	Ordinary	3
2020	Public	Other Hospital	Home	0-4	Extra EU countries	1	Ordinary	5
2020	Public	ED	Home	0-4	Italy	1	Ordinary	4
2020	Public	ED	Other Hospital	0-4	Italy	2	Ordinary	1
2020	Public	ED	Home	0-4	Italy	2	Ordinary	7
2020	Public	ED	Home	0-4	Italy	2	Ordinary	11
2020	Public	ED	Home	0-4	Extra EU countries	2	Ordinary	2
2020	Public	ED	Home	0-4	Extra EU countries	1	Ordinary	47
2020	Public	ED	Home	0-4	Italy	1	Ordinary	8
2020	Public	Other Hospital	Home	0-4	Italy	1	Ordinary	6
2020	Public	ED	Home	0-4	Italy	1	Ordinary	7
2020	Public	Other	Home	0-4	Italy	1	Ordinary	6
2020	Public	ED	Home	0-4	EU countries	2	Ordinary	2
2020	Public	Other Hospital	Home	0-4	Italy	1	Ordinary	5
2020	Public	ED	Home	0-4	Extra EU countries	1	Ordinary	6
2020	Public	Other Hospital	Home	0-4	EU countries	1	Ordinary	9
2020	Public	ED	Other Hospital	0-4	Italy	2	Ordinary	1
2020	Public	Other Hospital	Home	0-4	Italy	2	Ordinary	5
2020	Public	ED	Home	0-4	Extra EU countries	2	Ordinary	5
2020	Public	Other Hospital	Home	0-4	EU countries	2	Ordinary	4
2020	Public	ED	Home	0-4	Italy	2	Ordinary	29
2020	Public	ED	Home	0-4	Italy	1	Ordinary	5
2020	Public	Other Hospital	Home	0-4	Extra EU countries	2	Ordinary	8
2020	Public	Other ward	Home	0-4	Italy	2	Ordinary	5
2020	Public	Other ward	Home	0-4	Italy	2	Ordinary	2
2020	Public	Other ward	Home	0-4	Italy	1	Ordinary	6
2020	Public	Other Hospital	Home	0-4	Italy	2	Ordinary	5
2020	Public	ED	Home	0-4	Extra EU countries	2	Ordinary	2
2020	Public	ED	Home	0-4	EU countries	2	Ordinary	2
2020	Public	Other	Home	0-4	Italy	1	Ordinary	2
2020	Public	ED	Home	0-4	Italy	1	Ordinary	1
2020	Public	Other Hospital	Home	0-4	Italy	1	Ordinary	3
2020	Public	ED	Home	0-4	Italy	2	Ordinary	7
2020	Public	ED	Home	0-4	Italy	2	Ordinary	2
2020	Public	ED	Home	0-4	Italy	1	Ordinary	4
2020	Public	ED	Home	0-4	Italy	2	Ordinary	5
2020	Public	ED	Home	0-4	Italy	2	Ordinary	14
2020	Public	ED	Home	0-4	Extra EU countries	1	Ordinary	3
2020	Public	Other Hospital	Home	0-4	Italy	1	Ordinary	3
2020	Public	General practitioner	Home	0-4	Italy	2	Ordinary	7
2020	Public	ED	Home	0-4	Italy	2	Ordinary	4
2020	Public	General practitioner	Home	0-4	Italy	1	Ordinary	2
2020	Public	ED	Home	0-4	Extra EU countries	1	Ordinary	4
2020	Public	ED	Home	0-4	Italy	2	Ordinary	3
2020	Public	ED	Home	0-4	Italy	1	Ordinary	2
2020	Public	ED	Home	0-4	Italy	2	Ordinary	2
2020	Public	ED	Home	0-4	Italy	1	Ordinary	2
2020	Public	ED	Home	0-4	Italy	2	Ordinary	2
2020	Public	ED	Home	0-4	Italy	1	Ordinary	3
2020	Public	ED	Home	0-4	Italy	1	Ordinary	4
2020	Public	Other	Home	0-4	Extra EU countries	2	Ordinary	4
2020	Public	ED	Other Hospital	0-4	Italy	2	Ordinary	1
2020	Public	Other Hospital	Home	0-4	Italy	2	Ordinary	3
2020	Public	ED	Home	0-4	Italy	2	Ordinary	6
2020	Public	Other	Home	0-4	Italy	2	Ordinary	3
2020	Public	ED	Home	0-4	Italy	1	Ordinary	2
2020	Public	Other	Home	0-4	Italy	1	Ordinary	2
2020	Public	Other ward	Home	0-4	Extra EU countries	1	Ordinary	7
2020	Public	ED	Home	0-4	Italy	1	Ordinary	2
2020	Public	ED	Home	0-4	Italy	2	Ordinary	4
2020	Public	Other Hospital	Home	0-4	Italy	2	Ordinary	14
2020	Public	Other Hospital	Home	0-4	Extra EU countries	1	Ordinary	3
2020	Public	ED	Home	0-4	Italy	1	Ordinary	3
2020	Public	ED	Home	0-4	Italy	2	Ordinary	4
2020	Public	ED	Other Hospital	0-4	Italy	2	Ordinary	1
2020	Public	ED	Home	0-4	Italy	1	Ordinary	4
2020	Public	ED	Home	0-4	Italy	2	Ordinary	2
2020	Public	ED	Home	0-4	Italy	1	Ordinary	1
2020	Public	ED	Home	0-4	Extra EU countries	2	Ordinary	3
2020	Public	ED	Home	0-4	Italy	2	Ordinary	3
2020	Public	ED	Home	0-4	Italy	1	Ordinary	8
2020	Public	ED	Home	0-4	Italy	2	Ordinary	5
2020	Public	Other Hospital	Other Hospital	0-4	Italy	2	Ordinary	2
2020	Public	ED	Home	0-4	Italy	1	Ordinary	4
2020	Public	ED	Other Hospital	0-4	Italy	1	Ordinary	0
2020	Public	Other Hospital	Home	0-4	Italy	1	Ordinary	12
2020	Public	Other Hospital	Home	0-4	EU countries	2	Ordinary	4
2020	Public	ED	Other Hospital	0-4	Extra EU countries	1	Ordinary	1
2020	Public	Other Hospital	Home	0-4	Extra EU countries	1	Ordinary	7
2020	Public	ED	Home	0-4	Extra EU countries	1	Ordinary	3
2020	Public	Other Hospital	Home	0-4	EU countries	1	Ordinary	3
2020	Public	Other Hospital	Other Hospital	0-4	EU countries	1	Ordinary	2
2020	Public	ED	Home	0-4	Italy	1	Ordinary	4
2020	Public	ED	Home	0-4	Italy	1	Ordinary	2
2020	Public	ED	Home	0-4	Italy	1	Ordinary	2
2020	Public	Other ward	Home	12-17	Italy	1	Ordinary	3
2020	Public	ED	Home	0-4	Italy	1	Ordinary	2
2020	Public	Other ward	Home	0-4	Italy	2	Ordinary	15
2020	Public	Other ward	Home	0-4	Italy	1	Ordinary	3
2020	Public	Other ward	Home	0-4	Italy	2	Ordinary	3
2020	Public	Other ward	Home	0-4	Italy	2	Ordinary	4
2020	Public	Other ward	Home	0-4	Italy	1	Ordinary	6
2020	Public	Other ward	Home	0-4	Italy	1	Ordinary	4
2020	Public	ED	Home	0-4	Extra EU countries	1	Ordinary	5
2020	Public	Other	Home	0-4	Italy	1	Ordinary	4
2020	Public	Other ward	Home	0-4	Italy	1	Ordinary	4
2020	Public	Other ward	Home	0-4	Italy	2	Ordinary	7
2020	Public	Other ward	Home	0-4	Extra EU countries	1	Ordinary	3
2020	Public	Other ward	Home	0-4	Italy	2	Ordinary	4
2020	Public	Other ward	Home	0-4	Italy	2	Ordinary	7
2020	Public	Other ward	Home	0-4	Italy	1	Ordinary	3
2020	Public	Other ward	Home	0-4	Italy	2	Ordinary	4
2020	Public	ED	Home	0-4	Italy	2	Ordinary	5
2020	Public	ED	Home	0-4	Extra EU countries	1	Ordinary	2
